# Supplementary material for: Absolute Stereochemistry and Cytotoxic Effects of Vismione E from Marine Sponge-Derived Fungus Aspergillus sp. 1901NT-1.2.2
Source: Int J Mol Sci. 2023 May 2;24(9):8150. doi: 10.3390/ijms24098150 (PMC10179051; doi:10.3390/ijms24098150)
Supplement: Supplementary file 1 [file ijms-24-08150-s001.zip]

Archive with 1 entries (1 files):
- ijms-2297246-supplementary.pdf
